# Supplementary material for: Clinical profile of COVID-19-associated mucormycosis patients and the clinical suspects: a descriptive audit
Source: Egypt J Otolaryngol. 2023 Apr 25;39(1):73. doi: 10.1186/s43163-023-00430-2 (PMC10127177; doi:10.1186/s43163-023-00430-2)
Supplement: Supplementary file 1 — Additional file 1. [file 43163_2023_430_MOESM1_ESM.xlsx]

## Sheet: Sheet1
S.No.	Patient Information				Admission Details			Complaints														Vitals			RTPCR	Risk factors										Post covid status	H/o o2 therapy		H/o Steroid therapy				Vaccination	Antibiotic				No. of days in ICU	Clinical symptoms For mucormycosis
	Name	Age	Sex	Address	DOA(EL)	DOA(IGMC)	Duration	fever	Facial pain	Breathing difficulty	Cough with ex	Headache	Anosmia	Decreased taste	Nasal Discharge	Sore throat	Myalgia	Defective Vision	Pain	dec. eye movement	others	SPo2	BP	PR		Diabetes			If yes,		shtn	obesity	CAD	COPD	OTHERS		No. of days	type	drug	no. of days	dose	route		Drug	dose	Route	Freq.		Nasal discharge
																										yes/No			controlled	uncontrolled
	mucor positive
1	Rajagopal	71	m	12,2nd cross,SBI colony, mohan nagar,reddiyarpalayam	27/5/2021 in jipmer	2021-04-23	35 days	N	Y	Y	N	N	N	N	N	N	N	N	N	N	nil	92%@RA	120/70	120	positive	Y			N	Y	N	N	Y	N	N	Expired	17	NRBM	Inj. DEXAMETHASONE	10	8 mg	IV	N	Inj. XONE Inj. Piptaz, inj. Amikacin, inj.Meropenam, t. Azithro	2g, 4.5gm, 500mg, 1gm, 500mg	IV,	OD, TDS BD TDS OD	31 days	N
2	ravichandran	53	m	20/2 south senimattam, sathiyathoppu , cuddalore09/06/2021	nil	2021-06-11	1 day	N	N	N	N	Y	N	N	N	N	N	N	Y	N	left eye swelling	95%@RA	84/56	64	positive	Y			N	Y	N	N	N	N	N	Expired	1	NRBM	nil	nil	nil	nil	N	inj.piptaz, inj. Metrogyl	4.5g, 500mg	IV	tds	1day	N
3	kalingan	35	m	15,perumal kovil street, manaveli villiyanur	6/06/2021 (villianur gh) , 9/06/2021 - 25/06/2021 (jipmer)	2021-07-22	2 days	N	N	N	N	N	N	N	N	N	N	N	Y	N	nil	97%@RA	144/100	118	positive	Y			N	Y	N	N	N	N	N	alive	nil	nil	nil	nil	nil	nil	N	inj.taxim	1gm	IV	tds	2days	N
4	vasanthi	44	f	6/9,south street, kumbakonam, Tamilnadu	nil	2020-08-10	10 days	N	Y	Y	N	Y	N	N	N	N	N	N	N	N	nil	95%@RA	130/70	90	positive	Y			N	Y	N	N	N	N	CKD	Expired	nil	nil	Inj. DEXAMETHASONE	9	6mg	iv	N	inj.Piptaz, inj. Flagyl, Inj. Linezolid	4.5gm, 500mg, 600mg	IV	BD	9 days	Y
5	ezhumalai	55	m	67,mettu street,pandiyan nagar,villianur,puducherry	20/5/2021 (slims) ,26/5/2021(JIPMER)	2021-07-01	20 days	Y	N	Y	N	N	N	N	N	N	N	N	N	N	nil	97%@RA	140/70	84	positive	Y			Y	N	Y	N	N	N	N	alive	nil	nil	nil	nil	nil	nil	N	Inj.TAXIM, inj. Flagyl	1gm, 500 mg	iv	bd	5 days	N
6	Vasudevan	63	m	2,banuplat ansari durai samy nagar,Muthialpet,puducherry	nil	15-5-2021	37 days	N	Y	N	Y	N	N	N	N	N	N	N	N	Y	nil	92%@RA	130/70	68	positive	Y			Y	N	N	N	N	N	N	alive	11	o2 mask	Inj. DEXAMETHASONE	7	8mg	iv	N	inj.xone, inj.flagyl,I nj.piptaz, inj.taxim, t.azithro	2g, 500mg, 4.5gm, 1gm, 500mg	iv	od,tds,tds,tds,	nil	N
7	Kalaimannan	52	m	1/229,valishvaran koil street,koliyanur,puducherry	29/4/21(villupuram GH)	2021-05-06	5 days	N	N	N	N	N	N	N	N	N	N	N	Y	N	N	97%@RA	140/80	77	Negative	Y			N	Y	Y	N	N	N	CKD	alive	nil	nil	nil	nil	nil	nil	nil	Inj.CEFTRIAXONE,Inj.FLAGYL,T.AZITHRO	2g,500mg,500mg	iv	OD,TDS,OD x 5 days	2 days	N
	mucor negative
8	Suguna	40	f	30,murugan koil street,bharathi nagar,aariyur	nil	2021-06-23	19	Y	N	Y	Y	Y	N	N	N	N	Y	N	N	N	nil	98%@RA	110/70	88	positive	Y			N	Y	N	N	N	N	N	alive	nil	nil	nil	nil	nil	nil	N	Inj. PIPTAZ,Inj.XONE	4.5g,2g	iv	tds, od	nil	Y
9	Karnan	42	m	8,agathiyar street,lawspet,pufducherry	nil	2021-05-11	41	Y	N	Y	Y	N	N	N	N	Y	N	N	N	N	nil	64%@RA	140/70	78	positive	Y			N	Y	N	N	N	N	N	alive	34	NRBM,face mask	Inj.DEXA	28	8mg	iv	N	Inj.CEFTRIAXONE,Inj. PIPTAZ,Inj.MEROPENEM,T,AZITHRO	2g,4.5g,1g500mg	IV	Od, tds,tds,od	nil	N
10	suguna	58	f	152,bussy street,puducherry	nil	2021-06-05	41	N	N	Y	Y	N	N	N	N	N	Y	N	N	N	nil	94%@6L FM	110/60	110	Positive	N			NIL	NIL	N	N	N	N	N	alive	40	facial mask	inj.DEXA	10	8mg	iv	N	Inj. CEFTRIAXONE	2g	IV	od		Y
11	shanthi	54	f	62,gangaiamman koil street,pillai thottam,saram,puducherry	nil	2021-06-22	14	Y	N	Y	Y	N	N	N	N	Y	N	N	N	N	nil	97%@RA	122/78	90	positive	Y			Y	N	N	N	N	N	N	alive	10	facial mask,NRBM	Inj.DEXA	9	8mg	iv	N	Inj. CEFTRIAXONE	2g	IV	od	nil	N
12	Aarani	42	f	28,mariamman koil street,irulan santhai,bahour	nil	2021-05-12	16	Y	N	N	Y	N	Y	Y	N	N	Y	N	N	N	nil	100%@RA	100/70	92	positive	Y			Y	N	N	N	N	N	N	alive	nil	nil	Inj.DEXA	7	8mg	iv	N	Inj. CEFTRIAXONE,Inj. CEFOTAXIME,T. AZITHROMYCIN	2g,1g,500mg	iv	od, tds,od	nil	Y
13	senkeniammal	45	f	10,2nd cross st,new colony,nonangkuppam,puducherry	nil	2021-05-31	11	N	N	Y	Y	Y	N	N	N	N	N	N	N	N	nil	79%@RA	98/60	104	positive	N			NIL	NIL	N	N	N	N	N	expired	11	NRBM,face mask,HFNO,NIV	Inj.DEXA	7	8mg	iv	N	Inj. CEFTRIAXONE, Inj. FLAGYL, T.AZITHROMYCIN	2g,500mg,500mg	iv	od,tds,od	6	Y
14	boopathi	65	f	96,3rd cross street,sapthagiri nagar,thavalakuppam,puducherry	nil	2021-05-28	16	N	N	Y	N	N	N	N	N	N	Y	N	N	N	loose stools	88%@RA	150/72	115	positive	Y			Y	N	Y	N	N	N	N	alive	10	facial mask	Inj.DEXA	10	8mg	IV	N	Inj. CEFTRIAXONE,Inj. CEFOTAXIME, Inj. FLAGYL, T. AZITHROMYCIN	2g,1g,500mg,500mg	iv	od,tds,tds,od	Nil	N
15	kala	73	f	72,2nd cross street,ezhil nagar,south rainbow nagar,puducherry	nil	2021-06-05	15	Y	N	Y	N	N	N	N	N	N	Y	N	N	N	loose stools	92%@RA	146/80	90	positive	Y			Y	N	Y	N	N	N	N	alive	10	2L,nasal prongs	Inj.DEXA	7	8mg	IV	N	Inj.CEFTRIAXONE,Inj. PIPTAZ,T.AZITHRO	2g,4.5g,500mg	iv	od,tds,od	15	N
16	udayamoorthy	20	m	72,mariamman koil street,pudupet,lawspet,puducherry	nil	2021-06-04	16	Y	N	Y	Y	N	N	N	N	N	N	N	N	N	N	34%@RA	140/80	104	positive	N			NIL	NIL	N	Y	N	N	seizures,hypothyroid	alive	12	NRBM,NIV,NP	Inj. DEXA	8	8Mg	IV	N	Inj.CEFTRIAXONE,T.AZITHRO	2g,500mg	iv	od	16	N
17	mayilvaganam	69	m	5/31 valluvar street,sathiyavathi virudhachalam	nil	2021-06-10	24	N	N	Y	N	N	N	N	N	N	N	N	N	N	N	60%@RA	126/70	92	positive	N			NIL	NIL	Y	N	Y	N	N	alive	16	NRBM,NIV	Inj. DEXA	7	8mg	IV	N	Inj.PIPTAZ,T.AZITHRO	4.5gm,500mg	IV	TDS,OD	22	N
18	thulasiammal	42	f	18,mariamman koil street,tn palayam,puducherry	nil	2021-06-12	19	Y	N	Y	Y	N	N	N	N	N	N	N	N	N	N	34%@RA	146/96	98	positive	N			NIL	NIL	N	N	N	N	N	expired	19	NRBM,NIV	Inj. Dexa	4	8mg	IV	N	inj.LINEZOLID,inj,AMIKACIN,inj.MPS,inj.PIPTAZ	600mg,500mg,1gm,4.5gm	iv	tds, bd, od, tds	17	N
19	Chandra	55	f	2/82,main road koil street,thukkananpakkam,cuddalore district,chennai	nil	2021-06-24	2	Y	N	N	N	N	N	N	N	N	Y	N	N	N	giddiness and vomitting	97%@RA	134/64MMHG	95	negative	N			NIL	NIL	N	N	N	N	N	alive	nil	nil	nil	nil	nil	nil	Y	T.AZITHROMYCIN, Inj.CEFTRIAXONE T. flagyl	500MG,2g, 500 mg	IV	OD, OD,TDS	nil	N
20
21	natarajan	63	m	22,motilal nagar,4th cross,sixth street,moolakulam	nil	2021-06-30	20	N	N	Y	N	N	N	N	N	N	N	N	N	N	N	31%@RA	138/90mmHg	100	Negative	N			NIL	NIL	N	N	N	Y	Cor pulmonale,type 2 respiratory failure	alive	10	NIV,NRBM	Inj. HYDROCORTISONE,Inj. DEXAMETHASONE	17	100mg,8mg	IV	Y	Inj.CEFTRIAXONE,Inj.MEROPENEM	2g,1g	IV	OD ,TDS	20	N
22	Pandiselvam	43	m	34, kasthuribainagar, coundamplayam, puducherry	nil	2021-05-29	22	Y	N	Y	Y	N	N	N	N	N	N	N	N	N	N	79%@RA	114/74	82	Positive	Y			Y	N	N	N	N	N	N	Expired	15	NRBM,NIV	INJ. DEXA	15	8MG	IV	N	INJ.TAXIM,PIPTAZ,CIFRAN,T.AZITHRO,FLUCONAZOLE	1GM,4.5GM, 200MG, 500 MG, 200MG	IV,PO	BD,BD,BD,OD,OD	20	N
[truncated: 73 more columns]
